# Supplementary material for: Comparable Immune Alterations and Inflammatory Signatures in ME/CFS and Long COVID
Source: Biomedicines. 2025 Dec 8;13(12):3001. doi: 10.3390/biomedicines13123001 (PMC12730569; doi:10.3390/biomedicines13123001)
Supplement: Supplementary file 1 [file biomedicines-13-03001-s001.zip]

Archive with 1 entries (1 files):
- biomedicines-3962999-supplementary.pdf
